# Supplementary material for: Cardiofaciocutaneous syndrome and immunodeficiency: data from an international multicenter cohort
Source: Front Immunol. 2025 Jul 7;16:1598896. doi: 10.3389/fimmu.2025.1598896 (PMC12277328; doi:10.3389/fimmu.2025.1598896)
Supplement: Supplementary Table 1 — Clinical, molecular and laboratory characteristics of the CFCS patients. [file Table1.xlsx]

## Sheet: Foglio1
ID PZ	Age	Gender	Gene	DIAGNOSIS	Transcript (Hg38)	g.	c.	p.	Status	Type of variant	CADD	Rs	Reference	GnomAD frequency %	ACMG classification	ClinVar Classification	SKIN	CNS	CARDIO	GI	EYE	ENDROCRINE	ORTHO	HB	WBC	N	L	Mo	CD3	CD4	CD8	CD19	NK	IgG	IgA	IgM	IEI TP	ANTIEPILEPTIC TP	INFECTIONS	SEVERE INFECTIONS	RECURRENT INFECTIONS
P1	17	M	BRAF	NGS	NM_004333.4	140754190T>C	c.1738A>G	p.(Asn580Asp)	Heterozygous	missense	31	not reported	Anasi et al., 2017	Not reported	Likely pathogenic	not reported	1	1	1	0	0	1	1	N	N	N	L	N	L	L	L	N	N	N	N	N	1	0	0	0	0
P2	4	M	BRAF	NA	NM_004333.6	140753350A>T	c.1785T>A	p.(Phe595Leu)	Heterozygous	missense	25.9	rs121913341	MacConaill et al., 2014	Not reported	Pathogenic	Pathogenic	0	1	1	1				N	N	N	N	N	L	L	L	N	N	L	N	L	0	1	1	0	1
P3	3	M	MAP2K1	NGS	NM_002755.4	66436843A>G	c.389A>G	p.(Tyr130Cys)	Heterozygous	missense	32	rs121908595	Çelik et al., 2014	0.0004 %	Pathogenic	Pathogenic	1	1	1	1	1	0	1	L	N	N	N	N	N	N	N	N	N	L	L	L	1	0	1	0	1
P4	3	M	BRAF	NGS	NM_004333.6	140749365A>C	c.1914T>G	p.(Asp638Glu)	Heterozygous	missense	24	rs180177042	Kleefstra et al., 2011	Not reported	Pathogenic	Pathogenic	1	1	1	1		1	1	H	N	N	N	H	N	N	N	N	N	N	N	N	0	0	0	0	0
P5	6	M	MAP2K1	WGS	NM_002755.4	66436818A>G	c.364A>G	p.(Asn122Asp)	Heterozygous	missense	27.7	rs876657651	Szczawińska-Popłonyk et al., 2022	Not reported	Pathogenic	Pathogenic	1	1	1	1	0	1		N	H	H	N	H	N	N	N	L	N	L	N	L	1	0	1	1	1
P6	10	F	MAP2K1	WES	NM_002755.4	66435105T>G	c.159T>G	p.(Phe53Leu)	Mosaic	missense	22.4	rs1057519908	Zakharova et al., 2022	Not reported	Pathogenic	Pathogenic	1	1	1		1	1	1	N	N	N	H	N	N	N	N	N	N	L	L	N	1	1	1	1	1
P7	25	F	MAP2K1	SANGER	NM_002755.4	66436843A>G	c.389A>G	p.(Tyr130Cys)	Heterozygous	missense	32	rs121908595	Cao et al., 2022	Not reported	Pathogenic	Pathogenic	0	1	1			1	1	N	N	N	N	N	N	N	N	N	N	L	L	L	0	1	0	0	0
P8	3	M	MAP2K1	NGS	NM_002755.4	66436843A>G	c.389A>G	p.(Tyr130Cys)	Heterozygous	missense	32	rs121908595	Cao et al., 2022	Not reported	Pathogenic	Pathogenic		1	1								N					N			L	L	0	0	0	0	0
P9	17	F	BRAF	SANGER	NM_004333.6	140801502T>C	c.770A>G	p.(Gln257Arg)	Heterozygous	missense	27.9	rs180177035	Posey et al., 2016	Not reported	Pathogenic	Pathogenic	1	1	1		1	1	1	N	N	N	N	N	N	L	N	N	N	N	L	N	0	0	0	0	0
P10	18	M	MAP2K2	NGS	NM_030662.4	4110564C>T	c.395G>A	p.(Gly132Asp)	Heterozygous	missense	31	rs387906800	Linden et al., 2011	0	Pathogenic	Pathogenic	1	1	1		1	0	1	N	N	N	N	N	N	N	N	N	N	N	L	N	0	0	0	0	0
P11	3	F	MAP2K1	WES	NM_002755.4	66435145G>A	c.1996G>A	p.(Asp67Asn)	Heterozygous	missense	33	rs727504317	MacConaill et al., 2014	Not reported	Pathogenic	Pathogenic	1	1	1			0	1	N	H	N	N	H	N	N	N	H	N	L	L	N	0	0	0	0	0
P12	9	F	BRAF	NGS	NM_004333.6	140781602C>T	c.1406G>A	p.(Gly469Glu)	Heterozygous	missense	32	rs121913355	Johnson et al., 2020	0	Pathogenic	Likely Pathogenic	1	1	1		1	0	1	N	H	N	N	H	N	H	N	H	N	N	N	N	0	1	0	0	0
P13	9	F	BRAF	NGS	NM_004333.6	140801502T>C	c.770A>G	p.(Gln257Arg)	Heterozygous	missense	27.9	rs180177035	Posey et al., 2016	Not reported	Pathogenic	Pathogenic	1	1	1		1	1	1	N	H	N	N	H	N	N	N	N	N	L	L	N	0	0	0	0	0
P14	17	M	BRAF	WES	NM_004333.6	140753346G>C	c.1789C>G	p.(Leu597Val)	Heterozygous	missense	24.8	rs121913369	Ates et al., 2019	0.0004 %	Pathogenic	Pathogenic			1			1																0	0	0	0
P15	7	F	MAP2K1	WES	NM_002755.4	66436825C>A	c.371C>A	p.(Pro124Gln)	Heterozygous	missense	28.5	rs397516792	Tzen et al., 2023	Not reported	Pathogenic	Likely Pathogenic	1	1	1		1		1	N	H	N	N	H						L	L	L	0	0	1	1	1
P16	10	F	MAP2K1	WES	NM_002755.4	66436825C>A	c.370C>T	p.(Pro124Ser)	Heterozygous	missense	32	rs397516792	Tzen et al., 2023	Not reported	Pathogenic	Likely Pathogenic	1	1	1	1	1	1		L	H	N	H	H									0	0	0	0	0
P17	11	M	BRAF	NGS	NM_004333.6	140777014C>A	c.1592G>T	p.(Trp531Leu)	Heterozygous	missense	32	rs397507478	Dharmadhikari et al., 2019	Not reported	Pathogenic	Pathogenic	1	1	0	0	1	0	1	N	N	N	L	N	N	L	L	L	N	N	N	N	0	0	1	0	1
P18	7	F	BRAF	NGS	NM_004333.6	140801537T>A	c.735A>T	p.(Leu245Phe)	Heterozygous	missense	25.3	rs397507466	Regan-Fendt et al., 2019	Not reported	Pathogenic	Pathogenic	0	1	1	1	1	0	1	N	N	N	N	N	N	L	L	N	N	N		N	0	1	0	0	0
P19	16	F	KRAS	NGS	NM_004985.5	25245351C>T	c.34G>A	p.(Gly12Ser)	Heterozygous	missense	28.3	rs121913530	Yao et al., 2018	Not reported	Pathogenic	Pathogenic	1	0	0	1	0	1	1	N	H	N	L	H	L	L	L	N	N	N	L	L	1	0	1	0	1
P20	10	F	BRAF	NGS	NM_004333.6	140801487T>C	c.785A>G	p.(Gln262Arg)	Heterozygous	missense	26	rs397516904	Duzkale et al., 2013	Not reported	Pathogenic	Likely Pathogenic	1	1	0	1	0	1	1	N	N	N	N	N	N	L	L	N	N	N	L	L	0	0	1	0	0
P21	12	F	BRAF	NGS	NM_004333.6	140753339G>C	c.1796C>G	p. (Thr599Arg)	Heterozygous	missense	27.8	rs121913375	Torregrossa et al., 2016	Not reported	Pathogenic	Pathogenic	0	1	1	1	1	0	0	N	N				N	N	N	N	N	N	N	N	0	1	0	0	0
P22	16	F	MAP2K1	NGS	NM_002755.4	66436825C>T	c.371C>T	p.(Pro124Leu)	Heterozygous	missense	32	rs397516792	Chang et al., 2016	Not reported	Pathogenic	Likely Pathogenic	0	1	1	1	1	0	1	N	N				N	N	N	N	N	N	N	L	0	0	0	0	0
P23		M	BRAF	NGS	NM_004333.6	140749365A>T	c.1914T>A	p.(Asp638Glu)	Heterozygous	missense	23.6	rs180177042	Lenet et al., 2019	Not reported	Pathogenic	Pathogenic	1	1	0	1	0	0	0	N				N						N	N		0	1	1	1	1
P24	1	M	MAP2K1	NGS	NM_002755.4	66436843A>G	c.389A>G	p.(Tyr130Cys)	Heterozygous	missense	32	rs121908595	Cao et al., 2022	Not reported	Pathogenic	Pathogenic											L		L	L	L	N	N	N	L	L	0	1	0	0	0
P25	23	M	BRAF	NGS	NM_004333.6	140778059T>G	c.1449A>C	p.(Lys483Asn)	Heterozygous	missense	23.2	rs727504375	Dela Cruz et al., 2016	Not reported	Likely Pathogenic	Likely Pathogenic	0	1	0	0	0	0	0	N	N	N	N	N	N	N	N	N	N	N	N	N	0	0	0	0	0
P26	35	F	BRAF	NGS+SANGER	NM_004333.6	140801502T>C	c.770A>G	p.(Gln257Arg)	Heterozygous	missense	27.9	rs180177035	Posey et al., 2016	Not reported	Pathogenic	Pathogenic	1	1	1	0	1	0	0	N	N	N	L	N	N	N	N	N	N	N	N	L	0	0	0	0	0
P27	28	F	BRAF	NGS	NM_004333.6	140778011T>G	c.1497A>C	p.(Lys499Asn)	Heterozygous	missense	25.3	rs397507476	Lin et al., 2018	Not reported	Pathogenic	Pathogenic	1	1	0	1	1	1	1	N	N				N	N	N	N	L				0	1	0	0	0
P28	27	F	YWHAZ	NGS	NM_145690.3	100920742G>C	c.689C>G	p.(Ser230Trp)	Heterozygous	missense	31	rs1554612377	Popov et al., 2019	Not reported	Likely Pathogenic	VUS	1	1	1	1	1	0	1	N	N									N	L		0	0	0	0	0
P29	3	F	BRAF	NGS	NM_004333.6	140801502T>C	c.770A>G	p.(Gln257Arg)	Heterozygous	missense	27.9	rs180177035	Posey et al., 2016	Not reported	Pathogenic	Pathogenic	1	1	1	0	0	0	0	N	N		N		N	L	N	N	N	N	N	N	0	0	1
P30	8	F	BRAF	NGS+SANGER	NM_004333.6	140801502T>C	c.770A>G	p.(Gln257Arg)	Heterozygous	missense	27.9	rs180177035	Posey et al., 2016	Not reported	Pathogenic	Pathogenic	0	0	0	1	1	0	1	N	N		L		N	N	L	N	N	N	N	L	0	0	0	0	0
P31	15	F	BRAF	NGS	NM_004333.6	140777013C>G	c.1593G>C	p.(Trp531Cys)	Heterozygous	missense	32	rs606231228	Wu-Chou et al., 2018	Not reported	Pathogenic	Pathogenic	0	1	1	1	0	0	1	N	N	N	N	N									0	1	0	0	0
P32	24	F	MAP2K1	NGS	NM_002755.4	66436843A>G	c.389A>G	p.(Tyr130Cys)	Heterozygous	missense	32	rs121908595	Cao et al., 2022	Not reported	Pathogenic	Pathogenic	1	1	1	0	1	1	1	N	N	N	N	N	N	N	N	N	N	L	L	N	0	1	0	0	0
P33	16	F	BRAF	NGS	NM_004333.6	140749365A>C	c.2034T>G	p.(Asp678Glu)	Heterozygous	missense	24	rs180177042	Lenet et al., 2019	Not reported	Pathogenic	Pathogenic	1	1	1	1	1	1	0	N	N	L	N		N	N	N	N	N	N	N		0	0	0	0	0
P34	16	M	BRAF	NGS	NM_004333.6	140749365A>C	c.1914T>G	p.(Asp638Glu)	Heterozygous	missense	24	rs180177042	Lenet et al., 2019	Not reported	Pathogenic	Pathogenic	1	1	1	1	0	1	1	L	N	N	N	N									0	1	0	0	0
P35	10	F	BRAF	NGS	NM_004333.6	140778048A>C	c.1460T>G	p.(Val487Gly)	Heterozygous	missense	29.7	rs397516893	Rodriguez-Viciana et al., 2008	Not reported	Pathogenic	Pathogenic	0	1	1	1	1	1	1	N	N	N	L	N							N		0	1	1	1	0
P36	17	F	BRAF	SANGER	NM_004333.6	140754187T>C	c.1741A>G	p.(Asn581Asp)	Heterozygous	missense	33	rs180177040	Chen et al., 2021	Not reported	Pathogenic	Pathogenic	1	1	1	0	1	0	0	N	N		H		N	N	H	N	H	N	N	N	0	0	0	0	0
P37	29	F	BRAF	NGS	NM_004333.6	140739813T>C	c.2126A>G	p.(Gln709Arg)	Heterozygous	missense	27.7	rs397507486	Grosse et al., 2019	Not reported	Likely Pathogenic	not reported	1	1	1	0	1	1	0	N	N		N		N	N	N	N	N	N	N	H	0	0	0	0	0
P38	13	F	BRAF	NGS	NM_004333.6	140801502T>C	c.770A>G	p.(Gln257Arg)	Heterozygous	missense	27.9	rs180177035	Posey et al., 2016	Not reported	Pathogenic	Pathogenic	0	1	1	1	1	1	1	N	N		L		L	L	N	L	N	N	N	N	0	0	0	0	0
P39	14	F	BRAF	NGS	NM_004333.6	140777013C>G	c.1591T>C	p.(Trp531Arg)	Heterozygous	missense	32	rs606231228	Wu-Chou et al., 2018	Not reported	Pathogenic	Pathogenic	0	1	1	0	0	0	1	N	H	N	L	N	L	L	L	N	N	N	N	L	0	0	0	0	0
P40	15	F	BRAF	NGS	NM_004333.6	140801502T>C	c.770A>G	p.(Gln257Arg)	Heterozygous	missense	27.9	rs180177035	Posey et al., 2016	Not reported	Pathogenic	Pathogenic	1	1	1	1	1	1	1	N	N	N	N	N	N	N	N	N	N	N	N	N	0	1	1	1	0
P41	15	M	BRAF	NGS	NM_004333.6	140781600T>G	c.1408A>C	p.(Thr470Pro)	Heterozygous	missense	30	rs1586140512	Shoji et al., 2019	Not reported	Pathogenic	Likely Pathogenic	1	1	1	0	1	0	1	N	N	N	N		N	N	N	N	N	N	L	N	0	0	0	0	0
P42	2	M	BRAF	NGS	NM_004333.6	140801502T>C	c.770A>G	p.(Gln257Arg)	Heterozygous	missense	27.9	rs180177035	Posey et al., 2016	Not reported	Pathogenic	Pathogenic	0	1	0	1	1	1	1	N	N	N	N	N	N	N	N	N	N	N	L	N	0	0	0	0	0
P43	32	F	BRAF	NGS	NM_004333.6	140777013C>A	c.1593G>T	p.(Trp531Cys)	Heterozygous	missense	33	rs606231228	Wu-Chou et al., 2018	Not reported	Pathogenic	Pathogenic	1	1	1	1	0	0	1	L	N	N	N	N	N	N	N	N	N	N	N	N	0	1	0	0	0
P44	1	F	MAP2K1	NGS	NM_002755.4	66435145G>A	c.1996G>A	p.(Asp67Asn)	Heterozygous	missense	33	rs727504317	MacConaill et al., 2014	Not reported	Pathogenic	Pathogenic	0	1	0	0	1	0	0	N	N		N		N	N	N	N	N	N	N	N	0	0	1	1	1
P45	1	M	BRAF	NGS	NM_004333.6	140753350A>T	c.1785T>G	p.(Phe595Leu)	Heterozygous	missense	25.9	rs121913341	MacConaill et al., 2014	Not reported	Pathogenic	Pathogenic	0	1	1	0	1	1	0	N	L		L		L	L	L	L	L	N	N	N	1	0	1	1	1
P46	10	M	MAP2K2	NGS	NM_030662.4	4117538C>G	c.184G>C	p.(Ala62Pro)	Heterozygous	missense	27.4	rs2145080427	Not reported	Not reported	Not reported	Not reported	1	1	1	0	1	0	1	N	H	N	N	H						N	L		0	1	0	0	0
P47	1	F	BRAF	NGS	NM_004333.6	140801502T>C	c.770A>G	p.(Gln257Arg)	Heterozygous	missense	27.9	rs180177035	Posey et al., 2016	Not reported	Pathogenic	Pathogenic	1	0	1	1	0	1	0	N	N		N		N	N	N	N	N	N	N	N	0		1	1	1
P48	16	M	BRAF	NGS	NM_004333.6	140753334T>G	c.1801A>C	p.(Lys601Gln)	Heterozygous	missense	29.2	rs121913364	Porcelli et al., 2022	0.0004%	Pathogenic	Pathogenic	1	1	1	1	1	0	1	N	N	N	N		N	N	N	L	N	N	N	L	0	1	0	0	0
P49	4	M	BRAF	NGS	NM_004333.6	140781605A>G	c.1403T>C	p.(Phe468Ser)	Heterozygous	missense	32	rs397507473	Negrao et al., 2020	0.0004%	Pathogenic	Likely Pathogenic	0	1	1	0	1	0	0	H	N	N	N	H						N	L		0	1	0	0	0
P50	31	F	KRAS	NGS	NM_004985.5	25245345C>T	c.40G>A	p.(Val14Ile)	Heterozygous	missense	28.4	rs104894365	Lo et al., 2008	0.001% ExAC	Pathogenic	Pathogenic	1	1	0	0	1	1	1	N	N				N	N	N	N	N	H	N	N	0	0	0	0	0
P51	17	F	BRAF	NGS	NM_004333.6	140778053C>G	c.1455G>C	p.(Leu485Phe)	Heterozygous	missense	24.4	rs180177036	Yaeger et al., 2019	0.0004 % TOPMED	Pathogenic	Pathogenic	0	1	1	0	0	0	0	N	H	N	N	H									0	1	0	0	0
P52	39	M	MAP2K1	NGS	NM_002755.4	66435070C>T	c.124C>T	p.(Leu42Phe)	Heterozygous	missense	26.2	rs397516789	Kinoshita-Kikuta et al., 2019	0.003 % PAGE	Pathogenic	Likely Pathogenic	1	1	0	1	1	0	1	N	N		N		N	N	N	N	N	N	N	N	0	1	0	0	0
P53	22	M	MAP2K1	NGS	NM_002755.4	66436843A>G	c.389A>G	p.(Tyr130Cys)	Heterozygous	missense	32	rs121908595	Cao et al., 2022	Not reported	Pathogenic	Pathogenic	1	1	1	1	1	0	1	N	N				N	N	N	N	N	L	L	L	0	1	0	0	0
P54	4	F	BRAF	NGS	NM_004333.6	140754187T>C	c.1741A>G	p.(Asn581Asp)	Heterozygous	missense	33	rs180177040	Chen et al., 2021	Not reported	Pathogenic	Pathogenic	1	1	1	0	0	0	1	N	H				N	N	N	N	N	N	N	N	0	1	1	1	0
P55	19	F	BRAF	NGS	NM_004333.6	140777032A>G	c.1574T>C	p.(Leu525Pro)	Heterozygous	missense	32	rs869025340	Gripp et al., 2007	Not reported	Pathogenic	Pathogenic	0	1	0	0	1	0	0	L	N	N	N	N	L	N	L	N	N	N	N	N	0	1	1
P56	7	F	BRAF	NGS	NM_004333.6	140801502T>C	c.770A>G	p.(Gln257Arg)	Heterozygous	missense	27.9	rs180177035	Posey et al., 2016	Not reported	Pathogenic	Pathogenic	0	1	0	0	1	0	1	N	N	N	N	N									0	1	1

## Sheet: Foglio2
0	absent
1	present
f	female
gi	gastrointestinal
hb	hemoglobin
IEI TP	treatment for immunodeficiency
l	absolute lymphocyte count
m	male
Mo	absolute monocyte count
n	absolute neutrophl count
wbc	white blood cell count
